# Supplementary material for: Mitochondrial Variation of Bottlenose Dolphins (Tursiops truncatus) from the Canary Islands Suggests a Key Population for Conservation with High Connectivity within the North-East Atlantic Ocean
Source: Animals (Basel). 2024 Mar 14;14(6):901. doi: 10.3390/ani14060901 (PMC10967437; doi:10.3390/ani14060901)
Supplement: Supplementary file 1 [file animals-14-00901-s001.zip]

Archive with 1 entries (1 files):
- animals-2878497-supplementary.pdf
